# Supplementary material for: (Z)-2-(1,3-Thia­zolidin-2-yl­idene)cyan­amide
Source: Acta Crystallogr Sect E Struct Rep Online. 2010 Jul 31;66(Pt 8):o2148. doi: 10.1107/S160053681002917X (PMC3007512; doi:10.1107/S160053681002917X)
Supplement: Supplementary file 2 [file e-66-o2148-Isup2.hkl]

# 
# h,k,l, Fc-squared, Fo-squared, sigma(Fo-squared) and status flag 
# 
data_I
_shelx_title ' R80601G in P1                    P-1' 
_shelx_refln_list_code          4 
_shelx_F_calc_maximum       35.23 
_exptl_crystal_F_000       132.00 
_reflns_d_resolution_high  0.8406 
 
loop_ 
 _symmetry_equiv_pos_as_xyz 
 'x, y, z' 
 '-x, -y, -z' 
 
_cell_length_a     6.4556 
_cell_length_b     6.5584 
_cell_length_c     6.7910 
_cell_angle_alpha  83.280 
_cell_angle_beta   81.530 
_cell_angle_gamma  82.120 
 
_shelx_F_squared_multiplier     1.000 
 
loop_ 
 _refln_index_h 
 _refln_index_k 
 _refln_index_l 
 _refln_F_squared_calc 
 _refln_F_squared_meas 
 _refln_F_squared_sigma 
 _refln_observed_status 
   1   0   0      224.91      256.19      7.48 o 
   2   0   0      230.84      236.74     11.82 o 
   3   0   0        8.72        8.37      1.46 o 
   4   0   0      110.05      112.56      4.99 o 
   5   0   0      462.82      423.75     25.51 o 
   6   0   0       12.59       12.21      1.38 o 
   7   0   0      116.05      141.66     13.46 o 
  -7   1   0       64.74       55.58      4.69 o 
  -6   1   0        3.36        4.18      0.97 o 
  -5   1   0      172.39      180.54      5.70 o 
  -4   1   0       54.98       42.67      3.93 o 
  -3   1   0       51.36       89.14      4.13 o 
  -2   1   0      279.97      339.95      9.93 o 
  -1   1   0      320.48      416.09     27.98 o 
   1   1   0      356.56      392.10     13.93 o 
   3   1   0     1241.38     1512.45     24.40 o 
   4   1   0       30.42       30.13      8.51 o 
   6   1   0       47.03       47.27      5.56 o 
   7   1   0        4.08        4.46      2.37 o 
  -7   2   0       46.75       53.35      4.54 o 
  -6   2   0       13.63       12.04      1.38 o 
  -5   2   0       19.65       25.13      2.53 o 
  -4   2   0      321.51      322.03      8.54 o 
  -3   2   0      295.08      295.24      7.32 o 
  -2   2   0      632.93      604.35     47.50 o 
  -1   2   0      667.03      638.92     13.38 o 
   0   2   0       11.94       19.28      1.80 o 
   1   2   0      321.15      291.37      6.48 o 
   2   2   0       97.54      114.11     11.24 o 
   3   2   0      584.02      776.75     18.46 o 
   4   2   0      124.74      133.08     16.95 o 
   5   2   0       32.08       28.61      4.09 o 
   6   2   0       80.83       84.22      6.64 o 
   7   2   0       89.78      105.57     10.66 o 
  -6   3   0       61.64       62.68      4.43 o 
  -5   3   0        4.08        4.31      1.02 o 
  -4   3   0      204.27      165.70      5.74 o 
  -3   3   0        1.23        1.31      0.57 o 
  -2   3   0      123.10      133.14      5.97 o 
  -1   3   0      465.68      484.40     21.99 o 
   0   3   0       49.22       47.37      3.91 o 
   1   3   0       88.30       81.77      3.59 o 
   2   3   0      175.38      164.23      5.33 o 
   4   3   0      339.28      539.05     23.06 o 
   5   3   0        3.41        2.37      1.74 o 
   6   3   0      153.47      169.02      9.93 o 
   7   3   0       57.24       73.35      8.32 o 
  -5   4   0      105.70      106.23      7.09 o 
  -4   4   0        2.89        2.92      0.87 o 
  -3   4   0      159.07      154.85     16.43 o 
  -2   4   0        0.25        0.55      0.41 o 
  -1   4   0      408.20      372.73     35.95 o 
   0   4   0       20.71       21.17      2.54 o 
   1   4   0       55.46       61.31      2.48 o 
   2   4   0      259.57      259.61      6.09 o 
   3   4   0       21.48       21.87      2.26 o 
   4   4   0       65.70       61.87      3.82 o 
   5   4   0        7.40       10.92      1.48 o 
   6   4   0        1.57        2.89      0.99 o 
  -5   5   0      118.37      119.18     13.33 o 
  -4   5   0        0.96        1.28      1.74 o 
  -3   5   0       57.08       53.32      7.68 o 
  -2   5   0       35.73       43.68      5.12 o 
  -1   5   0        4.09        4.02      1.50 o 
   0   5   0      354.99      355.43     13.89 o 
   1   5   0       32.89       32.38      3.26 o 
   2   5   0      921.51      889.20      8.64 o 
   3   5   0       12.33       13.62      1.46 o 
   4   5   0        0.13        0.37      0.82 o 
   5   5   0       62.09       70.41      9.25 o 
   6   5   0       58.61       51.85      3.92 o 
  -4   6   0       45.96       49.94      6.52 o 
  -3   6   0       25.51       27.40      4.19 o 
  -2   6   0      107.30      124.68      7.11 o 
  -1   6   0        0.00        0.59      0.97 o 
   0   6   0       39.42       37.50      3.16 o 
   1   6   0        0.47        1.21      0.83 o 
   2   6   0       50.62       52.65      4.30 o 
   3   6   0       38.59       43.86      4.99 o 
   4   6   0       93.33       89.50     10.95 o 
   5   6   0      257.40      272.95     21.79 o 
  -2   7   0      104.99      111.01     10.45 o 
  -1   7   0      158.75      157.93     10.40 o 
   0   7   0       16.42       15.96      2.34 o 
   1   7   0      123.56      132.47      8.56 o 
   2   7   0        1.10        1.19      3.20 o 
   3   7   0       64.39       62.29      7.55 o 
   4   7   0       60.25       55.96      6.55 o 
  -3  -7   1       56.32       58.77      7.06 o 
  -2  -7   1       30.71       28.33      6.96 o 
  -1  -7   1        2.70        2.96      1.14 o 
   0  -7   1      144.36      138.87      8.85 o 
   1  -7   1       49.05       60.45      7.28 o 
   2  -7   1       11.96       11.25      2.19 o 
  -5  -6   1       72.64       70.55      7.15 o 
  -4  -6   1        6.14        7.46      2.40 o 
  -3  -6   1      157.27      166.36     14.11 o 
  -2  -6   1       71.79       71.81      6.67 o 
  -1  -6   1      152.26      164.05      8.72 o 
   0  -6   1      184.38      184.80      7.47 o 
   1  -6   1        0.07        0.46      1.12 o 
   2  -6   1        1.21        1.44      0.93 o 
   3  -6   1       31.50       27.25      4.15 o 
  -6  -5   1       76.31       82.53      5.95 o 
  -5  -5   1        3.18        2.62      1.08 o 
  -4  -5   1      158.05      165.02      9.12 o 
  -3  -5   1      235.88      218.20      5.22 o 
  -2  -5   1      392.66      374.53     15.18 o 
  -1  -5   1       77.53       77.10      4.78 o 
   0  -5   1       26.17       25.87      2.70 o 
   1  -5   1        0.22        0.74      0.96 o 
   2  -5   1      525.27      488.25     13.06 o 
   3  -5   1      319.97      313.26     13.09 o 
   4  -5   1      135.07      160.72     15.06 o 
   5  -5   1        4.38        4.67      2.11 o 
  -6  -4   1       23.50       28.52      3.82 o 
  -5  -4   1       54.25       53.53      5.24 o 
  -4  -4   1       19.54       20.30      1.83 o 
  -3  -4   1      169.29      160.19      7.60 o 
  -2  -4   1      130.02      121.62      3.60 o 
  -1  -4   1      105.15       92.86      3.85 o 
   0  -4   1      241.78      246.63      6.74 o 
   1  -4   1       81.72       89.61      9.52 o 
   2  -4   1      142.87      168.59     10.42 o 
   3  -4   1      166.91      176.84     18.22 o 
   4  -4   1        7.66        5.57      1.11 o 
   5  -4   1       98.94      108.82     10.69 o 
  -7  -3   1       69.00       80.90      8.39 o 
  -6  -3   1       95.31      105.21      9.53 o 
  -5  -3   1      295.08      272.00      9.68 o 
  -4  -3   1        0.08        0.24      0.97 o 
  -3  -3   1       49.79       48.71      5.83 o 
  -2  -3   1       63.86       65.84      1.75 o 
  -1  -3   1        1.92        3.19      0.51 o 
   0  -3   1     1148.75     1300.17     17.07 o 
   1  -3   1        0.09        0.77      0.44 o 
   2  -3   1      287.33      291.29     11.65 o 
   3  -3   1       92.05      100.22      5.00 o 
   4  -3   1        5.59        6.15      1.89 o 
   5  -3   1      145.15      130.60      5.05 o 
   6  -3   1       22.59       24.56      2.76 o 
  -7  -2   1       53.89       59.01      6.56 o 
  -6  -2   1       34.20       32.02      4.18 o 
  -5  -2   1      204.11      184.35      7.40 o 
  -4  -2   1      113.55       95.92      5.01 o 
  -3  -2   1      203.58      183.61      6.70 o 
  -2  -2   1      543.36      558.62     15.64 o 
  -1  -2   1      132.06      149.49      3.76 o 
   0  -2   1      379.70      359.51      8.23 o 
   1  -2   1       20.32       26.44      1.97 o 
   2  -2   1      251.92      274.70      8.48 o 
   3  -2   1      499.43      574.52     16.33 o 
   4  -2   1       18.92       19.82      3.22 o 
   5  -2   1      268.38      366.96     11.66 o 
   6  -2   1       17.74       20.14      2.24 o 
   7  -2   1       34.55       44.40      4.07 o 
  -7  -1   1      198.10      222.11     18.39 o 
  -6  -1   1        5.48        6.33      1.53 o 
  -5  -1   1        9.68        9.47      1.08 o 
  -4  -1   1       62.74       52.82      4.34 o 
  -3  -1   1       29.22       30.15      2.56 o 
  -2  -1   1      348.27      337.52      9.95 o 
   0  -1   1        0.68        0.48      0.40 o 
   1  -1   1      278.16      264.01     13.37 o 
   2  -1   1      363.92      419.78     15.73 o 
   3  -1   1       31.67       23.77      3.11 o 
   4  -1   1       64.99       67.51      5.19 o 
   5  -1   1       55.45       59.22      5.15 o 
   6  -1   1      100.28      144.09      9.91 o 
   7  -1   1        1.68        0.80      1.08 o 
  -7   0   1       52.59       58.20      6.36 o 
  -6   0   1       66.35       59.70      3.69 o 
  -5   0   1      100.85       96.48      3.55 o 
  -4   0   1      734.36      674.33      7.34 o 
  -3   0   1        0.47        0.11      0.52 o 
   0   0   1        0.83        1.52      0.58 o 
   3   0   1       26.93       25.41      3.12 o 
   4   0   1      953.92     1008.38     26.87 o 
   5   0   1      197.46      160.26     12.27 o 
   6   0   1      133.42      162.39     10.75 o 
   7   0   1       48.22       41.88      3.62 o 
  -7   1   1        6.59        6.16      2.23 o 
  -6   1   1      113.94      112.19      4.02 o 
  -5   1   1       52.05       49.77      3.28 o 
  -4   1   1       52.86       49.92      4.26 o 
  -3   1   1        0.12        1.42      0.50 o 
  -2   1   1      101.89      102.33      2.65 o 
   0   1   1        0.65        0.33      0.30 o 
   3   1   1       64.45       55.54      8.11 o 
   4   1   1       42.00       38.21      4.40 o 
   5   1   1       10.18       10.64      2.25 o 
   6   1   1        0.22        1.19      1.40 o 
   7   1   1      252.58      406.22     36.73 o 
  -6   2   1       52.19       65.89      4.55 o 
  -5   2   1      265.23      268.43      6.57 o 
  -4   2   1       22.33       20.76      2.26 o 
  -3   2   1      457.77      431.57      9.30 o 
  -2   2   1      132.15      135.89      3.91 o 
  -1   2   1        6.11        3.99      0.57 o 
   0   2   1      219.48      215.64      3.90 o 
   1   2   1       21.12       24.37      1.68 o 
   3   2   1      361.77      328.35     17.89 o 
   4   2   1      122.11      130.80      8.84 o 
   5   2   1      167.03      164.28     24.95 o 
   6   2   1       15.59       18.63      5.44 o 
   7   2   1       91.47      142.79     16.75 o 
  -6   3   1        4.03        3.12      0.98 o 
  -5   3   1      137.23      136.40      7.12 o 
  -4   3   1       15.42       13.01      1.28 o 
  -3   3   1      155.04      148.83      4.28 o 
  -2   3   1      255.88      240.02      5.72 o 
  -1   3   1        1.71        3.46      0.55 o 
   0   3   1      844.03      809.02     14.34 o 
   1   3   1      103.64      122.41      2.55 o 
   2   3   1      273.53      310.85     13.70 o 
   3   3   1       25.81       21.53      2.41 o 
   4   3   1        8.22        8.97      1.37 o 
   5   3   1      355.94      307.85     13.14 o 
   6   3   1       95.92       99.03     17.67 o 
   7   3   1      109.64       81.75      8.80 o 
  -5   4   1      115.14      127.58      8.84 o 
  -4   4   1       22.10       19.94      1.83 o 
  -3   4   1       47.77       53.78      3.58 o 
  -2   4   1      217.80      199.87      6.66 o 
  -1   4   1      122.05      111.34      2.94 o 
   0   4   1      309.81      339.42      8.48 o 
   1   4   1      115.20      102.97      3.36 o 
   2   4   1      104.74      110.87      3.72 o 
   3   4   1      160.59      152.77      6.12 o 
   4   4   1        6.49        7.65      1.45 o 
   5   4   1      133.99      133.77      6.63 o 
   6   4   1       38.23       70.31     10.35 o 
   7   4   1        0.14        1.21      1.78 o 
  -5   5   1        0.98        1.01      1.47 o 
  -4   5   1       75.80       74.06      7.60 o 
  -3   5   1      234.93      213.15      8.68 o 
  -2   5   1      632.45      578.01     15.73 o 
  -1   5   1        0.32        0.29      1.09 o 
   0   5   1      122.53      120.07      5.22 o 
   1   5   1      103.87       95.09      6.65 o 
   2   5   1      377.15      377.26     10.57 o 
   3   5   1      252.60      255.04      7.13 o 
   4   5   1      128.09      138.38     17.92 o 
   5   5   1        7.03       11.70      3.64 o 
   6   5   1      124.55      106.58     10.53 o 
  -3   6   1       34.63       34.12      4.59 o 
  -2   6   1        8.29        7.99      1.93 o 
  -1   6   1        2.75        2.05      1.13 o 
   0   6   1      118.28      105.90      5.99 o 
   1   6   1      229.73      231.40     10.44 o 
   2   6   1      113.59      117.29      4.19 o 
   3   6   1      215.41      205.64     10.95 o 
   4   6   1        5.90        4.48      1.05 o 
   5   6   1       47.35       48.72      3.97 o 
  -2   7   1        9.29       10.72      2.47 o 
  -1   7   1       52.71       61.67      7.56 o 
   0   7   1      117.20      114.08      8.52 o 
   1   7   1        2.73        2.66      1.02 o 
   2   7   1       38.68       38.22      3.12 o 
   3   7   1       32.59       31.97      4.72 o 
   4   7   1       65.27       59.60      6.55 o 
  -2  -7   2       15.93       24.74      4.35 o 
  -1  -7   2      119.49      116.66     14.07 o 
   0  -7   2        6.38        6.21      1.46 o 
   1  -7   2      132.10      111.43      8.72 o 
  -4  -6   2       69.18       71.01      7.70 o 
  -3  -6   2       31.06       30.57      4.11 o 
  -2  -6   2        9.43        9.64      7.23 o 
  -1  -6   2        2.45        3.02      1.18 o 
   0  -6   2       21.83       25.27      2.89 o 
   1  -6   2        1.75        2.22      1.67 o 
   2  -6   2      114.73      118.98     12.58 o 
   3  -6   2       19.09       18.63      2.75 o 
  -5  -5   2       72.05       80.74      5.54 o 
  -4  -5   2        4.83        4.65      1.10 o 
  -3  -5   2       17.87       17.02      1.62 o 
  -2  -5   2      568.25      531.83      7.76 o 
  -1  -5   2       41.41       38.65      4.70 o 
   0  -5   2      284.78      331.15     31.34 o 
   1  -5   2        2.87        2.98      1.73 o 
   2  -5   2      102.42      114.42     14.16 o 
   3  -5   2       50.52       57.01      5.26 o 
   4  -5   2        0.01        0.28      1.91 o 
  -6  -4   2        1.15        0.74      1.25 o 
  -5  -4   2        9.40       11.74      1.85 o 
  -4  -4   2       29.79       28.03      3.11 o 
  -3  -4   2       41.79       43.00      3.11 o 
  -2  -4   2      254.59      246.72      8.94 o 
  -1  -4   2       33.51       33.86      2.55 o 
   0  -4   2        7.42        5.29      0.72 o 
   1  -4   2      174.31      171.95      5.55 o 
   2  -4   2       10.46        9.96      1.92 o 
   3  -4   2      132.19      130.27      5.18 o 
   4  -4   2       13.30       14.16      2.40 o 
   5  -4   2      141.68      186.79     18.43 o 
  -6  -3   2       94.96       97.71      8.94 o 
  -5  -3   2        0.24        0.72      2.00 o 
  -4  -3   2      198.16      183.24      6.85 o 
  -3  -3   2       60.87       64.06      3.21 o 
  -2  -3   2      291.04      282.20      9.92 o 
  -1  -3   2      101.01      102.79      2.77 o 
   0  -3   2       68.02       69.72      2.12 o 
   1  -3   2      465.96      455.98     14.60 o 
   2  -3   2       56.45       61.25      2.11 o 
   3  -3   2        2.54        3.34      1.24 o 
   4  -3   2      134.46      132.60     14.95 o 
   5  -3   2        1.52        2.00      1.44 o 
   6  -3   2       90.82      126.39     10.49 o 
  -6  -2   2       87.14       83.65      8.12 o 
  -5  -2   2       25.15       23.36      2.78 o 
  -4  -2   2       77.79       72.32      4.36 o 
  -3  -2   2      245.97      251.23      8.67 o 
  -2  -2   2       91.46       90.61      4.00 o 
  -1  -2   2      142.95      130.09      4.63 o 
   0  -2   2       11.49       12.45      1.05 o 
   1  -2   2      584.32      575.12     16.10 o 
   2  -2   2      414.77      453.49     16.95 o 
   3  -2   2      221.19      244.63     20.61 o 
   4  -2   2      251.18      206.12     26.05 o 
   5  -2   2        0.20        1.05      2.94 o 
   6  -2   2       28.66       32.06      4.22 o 
  -7  -1   2        2.46        3.09      1.86 o 
  -6  -1   2       16.70       12.24      2.11 o 
  -5  -1   2      222.48      203.80      8.03 o 
  -4  -1   2       50.56       47.14      4.07 o 
  -3  -1   2     1011.24      994.37     11.41 o 
  -2  -1   2      279.08      324.26      9.99 o 
  -1  -1   2       84.71       99.41      3.84 o 
   0  -1   2      257.14      256.49      7.72 o 
   1  -1   2       41.16       40.84      3.24 o 
   2  -1   2      428.38      461.05      9.40 o 
   3  -1   2       31.64       37.00      4.53 o 
   4  -1   2       80.77       74.20      5.44 o 
   5  -1   2      137.93      130.41      8.02 o 
   6  -1   2        3.04        4.55      2.34 o 
   7  -1   2       49.76       54.43      5.94 o 
  -7   0   2       63.05       63.19      6.78 o 
  -6   0   2        8.66        8.29      1.71 o 
  -5   0   2      307.51      273.74      6.51 o 
  -4   0   2      178.40      180.78      9.83 o 
  -3   0   2       83.24       77.17      2.80 o 
  -2   0   2      104.07       97.55      2.82 o 
  -1   0   2      225.73      231.92      5.02 o 
   1   0   2      275.57      264.50      7.94 o 
   2   0   2      365.56      374.87      8.85 o 
   3   0   2       14.50       20.22      2.48 o 
   4   0   2       10.37       13.99      2.56 o 
   5   0   2      507.17      490.44     46.10 o 
   6   0   2       14.59       15.85      3.44 o 
   7   0   2      134.01      132.27      9.93 o 
  -6   1   2        3.04        4.29      1.21 o 
  -5   1   2      126.94      116.87      4.63 o 
  -4   1   2        5.98        4.19      0.84 o 
  -3   1   2        0.50        1.67      0.68 o 
  -2   1   2      239.34      236.75      8.42 o 
  -1   1   2      177.32      179.84      4.18 o 
   1   1   2      222.32      223.40      6.95 o 
   2   1   2      557.20      572.72     15.77 o 
   4   1   2        2.00        3.01      2.70 o 
   6   1   2       57.61       55.53      5.56 o 
   7   1   2       21.55       18.23      5.65 o 
  -6   2   2       10.28        9.55      1.29 o 
  -5   2   2       40.60       40.72      2.93 o 
  -4   2   2      219.98      204.73     14.74 o 
  -3   2   2      182.47      186.82     10.26 o 
  -2   2   2      397.09      412.64      8.72 o 
  -1   2   2      198.57      189.99      4.47 o 
   0   2   2      205.95      216.34      4.89 o 
   1   2   2      428.60      404.89      8.31 o 
   2   2   2       95.98      116.40      3.30 o 
   3   2   2      616.86      606.47     16.15 o 
   4   2   2       78.37       72.35      3.96 o 
   5   2   2       10.16       12.47      0.85 o 
   6   2   2       58.28       54.55      5.33 o 
   7   2   2       54.43       45.75      8.23 o 
  -6   3   2       32.90       34.85      2.96 o 
  -5   3   2       25.20       25.69      2.44 o 
  -4   3   2      223.62      212.58      5.50 o 
  -3   3   2        8.55        8.01      1.27 o 
  -2   3   2       97.05       96.93      3.40 o 
  -1   3   2      194.58      200.97      5.18 o 
   0   3   2        0.03        0.33      0.60 o 
   1   3   2      102.09       94.41      2.71 o 
   2   3   2       73.71       69.30      4.51 o 
   3   3   2      445.34      443.70      9.09 o 
   4   3   2      362.14      321.60      9.05 o 
   5   3   2        7.52        6.00      0.93 o 
   6   3   2      158.88      153.20     16.81 o 
   7   3   2       21.60       20.86      5.14 o 
  -5   4   2       41.81       43.53      3.48 o 
  -4   4   2        1.58        1.65      0.80 o 
  -3   4   2      158.10      156.78      9.05 o 
  -2   4   2        0.91        0.97      0.60 o 
  -1   4   2      436.64      423.27      9.11 o 
   0   4   2       17.12       16.62      1.63 o 
   1   4   2       36.61       37.83      2.79 o 
   2   4   2      175.62      178.96      4.31 o 
   3   4   2        0.01        0.18      0.41 o 
   4   4   2      131.69      123.79     17.51 o 
   5   4   2        9.94       16.64      2.39 o 
   6   4   2        5.16       10.20      5.55 o 
   7   4   2      158.47      166.96     19.18 o 
  -4   5   2        6.33        5.92      1.67 o 
  -3   5   2       56.34       58.42      6.33 o 
  -2   5   2        2.20        3.21      0.78 o 
  -1   5   2       38.27       40.37      2.52 o 
   0   5   2      321.73      296.67      5.75 o 
   1   5   2       32.41       30.79      2.44 o 
   2   5   2      875.60      879.12     33.48 o 
   3   5   2        0.01        0.38      0.57 o 
   4   5   2       19.91       22.61      4.43 o 
   5   5   2       43.45       43.98      4.03 o 
   6   5   2       26.04       20.02      5.04 o 
  -3   6   2       21.02       20.40      3.05 o 
  -2   6   2       57.30       59.55      6.81 o 
  -1   6   2        7.71        6.39      1.49 o 
   0   6   2       70.58       67.92      6.29 o 
   1   6   2        1.49        1.62      1.27 o 
   2   6   2       93.87      101.09      3.94 o 
   3   6   2       28.10       29.23      2.31 o 
   4   6   2       93.81      101.27     11.28 o 
   5   6   2      230.41      238.33     22.67 o 
  -2   7   2       86.82       92.67     11.44 o 
  -1   7   2      118.68      116.89     11.72 o 
   0   7   2       27.39       24.81      4.29 o 
   1   7   2       92.45       96.44      9.35 o 
   2   7   2        7.99        8.93      1.32 o 
   3   7   2      100.51      115.25     13.01 o 
   4   7   2       69.17       55.57      9.65 o 
  -3  -6   3       67.92       71.53      7.50 o 
  -2  -6   3       42.53       47.35      5.91 o 
  -1  -6   3       77.52       75.17      9.53 o 
   0  -6   3      187.90      229.15     26.10 o 
   1  -6   3        2.57        4.49      2.66 o 
   2  -6   3        0.01        0.54      1.43 o 
  -4  -5   3      111.24      118.91      7.33 o 
  -3  -5   3      153.87      155.82      9.12 o 
  -2  -5   3      284.23      274.97     10.70 o 
  -1  -5   3       36.89       35.81      3.10 o 
   0  -5   3        0.82        1.42      1.36 o 
   1  -5   3        2.14        3.44      2.31 o 
   2  -5   3      318.93      310.35     33.16 o 
   3  -5   3      286.25      293.56     20.94 o 
   4  -5   3      138.16      145.71     15.27 o 
  -5  -4   3        8.49        7.44      1.82 o 
  -4  -4   3       30.91       30.61      3.35 o 
  -3  -4   3      133.15      135.66      5.86 o 
  -2  -4   3      100.10       99.28      3.05 o 
  -1  -4   3       58.68       57.62      3.08 o 
   0  -4   3      101.65      107.67      3.11 o 
   1  -4   3       57.99       54.21      3.71 o 
   2  -4   3       90.07       88.20      2.87 o 
   3  -4   3      227.40      256.51     10.88 o 
   4  -4   3        1.10        1.77      1.77 o 
   5  -4   3       61.86       60.14      8.48 o 
  -6  -3   3       61.05       68.36      7.17 o 
  -5  -3   3      149.44      160.51     13.61 o 
  -4  -3   3        6.84        5.08      1.44 o 
  -3  -3   3       74.24       82.99      4.18 o 
  -2  -3   3        6.74        7.21      1.22 o 
  -1  -3   3       11.57       11.74      1.23 o 
   0  -3   3      646.46      648.76     11.65 o 
   1  -3   3        0.92        1.60      0.54 o 
   2  -3   3      231.28      222.09      5.97 o 
   3  -3   3       24.93       22.68      1.98 o 
   4  -3   3        0.09        0.71      1.96 o 
   5  -3   3      140.04      135.06     11.29 o 
   6  -3   3       37.31       29.69      4.74 o 
  -6  -2   3       33.15       35.70      4.96 o 
  -5  -2   3      144.84      163.14      7.98 o 
  -4  -2   3       48.02       50.30      4.62 o 
  -3  -2   3      123.19      125.58      6.00 o 
  -2  -2   3      161.29      150.31      6.29 o 
  -1  -2   3      108.71       98.57      4.57 o 
   0  -2   3      296.81      263.85      8.73 o 
   1  -2   3       18.69       18.81      1.84 o 
   2  -2   3      169.31      174.09      8.00 o 
   3  -2   3      232.37      213.49      9.16 o 
   4  -2   3        1.94        2.33      1.48 o 
   5  -2   3      206.97      182.23     11.54 o 
   6  -2   3        0.31        0.99      2.43 o 
  -6  -1   3       12.87       14.27      2.89 o 
  -5  -1   3       38.07       43.73      4.77 o 
  -4  -1   3       51.67       54.37      3.31 o 
  -3  -1   3        2.31        3.01      1.30 o 
  -2  -1   3      142.04      128.70      5.56 o 
  -1  -1   3      266.97      241.91      8.40 o 
   0  -1   3       61.83       53.52      6.20 o 
   1  -1   3      193.76      175.68      6.35 o 
   2  -1   3      250.93      270.14      6.21 o 
   3  -1   3       81.17       67.31      2.34 o 
   4  -1   3       58.59       62.05      4.89 o 
   5  -1   3       42.74       41.24      5.23 o 
   6  -1   3       56.77       45.08      6.25 o 
   7  -1   3        0.58        1.33      2.33 o 
  -6   0   3       15.05       13.52      2.60 o 
  -5   0   3       21.65       22.50      1.80 o 
  -4   0   3      457.16      467.84      8.86 o 
  -3   0   3        1.23        0.82      0.94 o 
  -2   0   3      671.69      653.20     14.12 o 
  -1   0   3      227.02      202.62      7.16 o 
   0   0   3       21.90       22.67      3.03 o 
   1   0   3      117.36       94.54      4.19 o 
   2   0   3      153.32      162.37      3.73 o 
   3   0   3       68.70       79.00      4.71 o 
   4   0   3      732.51      690.51     13.35 o 
   5   0   3      222.03      207.41     28.49 o 
   6   0   3      141.73      111.01     23.92 o 
   7   0   3       21.68       22.10      4.16 o 
  -6   1   3       69.07       69.28      7.19 o 
  -5   1   3       18.11       17.75      1.83 o 
  -4   1   3       66.74       68.50      4.58 o 
  -3   1   3        4.00        6.55      1.04 o 
  -2   1   3        0.04        0.67      0.62 o 
  -1   1   3      411.11      379.87      8.43 o 
   0   1   3        5.19        4.91      0.81 o 
   1   1   3      497.08      505.98     14.98 o 
   2   1   3      179.54      159.54      6.28 o 
   3   1   3       86.52       95.19      4.52 o 
   4   1   3       57.48       55.46      6.74 o 
   5   1   3       44.35       52.40      4.78 o 
   6   1   3        4.22        2.06      1.87 o 
   7   1   3      230.02      203.91     15.26 o 
  -6   2   3       62.11       68.11      5.84 o 
  -5   2   3      181.05      173.38     11.11 o 
  -4   2   3       13.06       13.31      1.32 o 
  -3   2   3      214.97      202.08      5.80 o 
  -2   2   3       20.86       22.88      2.53 o 
  -1   2   3       83.79       75.12      2.92 o 
   0   2   3       84.98       74.34      2.56 o 
   1   2   3        0.90        0.63      0.88 o 
   2   2   3      792.59      738.08     12.47 o 
   3   2   3      190.70      179.99      8.56 o 
   4   2   3      122.46      122.97      5.12 o 
   5   2   3       81.37       84.95      9.16 o 
   6   2   3        0.23        1.00      1.11 o 
   7   2   3      129.14      108.94     17.13 o 
  -5   3   3      115.63      117.25      8.07 o 
  -4   3   3       15.57       14.76      1.60 o 
  -3   3   3      136.09      131.41      4.19 o 
  -2   3   3      110.81      113.60      4.02 o 
  -1   3   3        3.55        4.60      0.93 o 
   0   3   3      453.44      435.68     10.28 o 
   1   3   3       96.92      100.73      3.32 o 
   2   3   3      389.50      380.36      8.84 o 
   3   3   3       22.67       20.43      2.97 o 
   4   3   3       17.37       17.56      2.66 o 
   5   3   3      236.71      257.29     16.23 o 
   6   3   3       52.68       31.53      7.52 o 
   7   3   3      138.99      121.71     19.32 o 
  -5   4   3      109.93      124.51      7.96 o 
  -4   4   3       23.21       22.84      2.06 o 
  -3   4   3        5.60        6.30      1.06 o 
  -2   4   3      176.30      177.39      4.98 o 
  -1   4   3       94.65       89.78      3.75 o 
   0   4   3      208.49      214.72      5.50 o 
   1   4   3       36.62       33.98      3.28 o 
   2   4   3       11.66       11.16      1.29 o 
   3   4   3      145.03      148.00      6.99 o 
   4   4   3        1.81        3.00      0.72 o 
   5   4   3      166.67      143.87     12.48 o 
   6   4   3       41.70       34.15      8.29 o 
  -4   5   3       25.32       23.67      4.85 o 
  -3   5   3      108.32      111.22     13.85 o 
  -2   5   3      595.41      563.27     10.85 o 
  -1   5   3        0.77        0.50      0.59 o 
   0   5   3      146.58      148.87      4.78 o 
   1   5   3       69.99       69.24      3.85 o 
   2   5   3      206.15      202.99      6.00 o 
   3   5   3      215.35      218.84      9.39 o 
   4   5   3       68.90       69.95      6.16 o 
   5   5   3       46.53       34.69      6.87 o 
   6   5   3      150.25      133.99     18.32 o 
  -3   6   3       18.54       16.03      2.50 o 
  -2   6   3       28.28       25.62      4.65 o 
  -1   6   3        6.61        5.53      1.45 o 
   0   6   3       50.02       49.42      4.84 o 
   1   6   3      229.66      225.99     11.58 o 
   2   6   3      121.29      131.71      6.34 o 
   3   6   3      203.55      205.98     15.96 o 
   4   6   3        1.40        1.16      1.11 o 
   5   6   3       12.31       10.10      5.12 o 
  -1   7   3       37.93       40.50      6.29 o 
   0   7   3       62.76       55.11      6.85 o 
   1   7   3       27.92       30.20      3.74 o 
   2   7   3       44.08       46.31      4.68 o 
   3   7   3       13.68       14.70      1.79 o 
  -2  -6   4        0.10        0.49      1.38 o 
  -1  -6   4       10.36       12.23      3.10 o 
   0  -6   4        8.34       10.46      1.92 o 
   1  -6   4        3.56        4.21      2.46 o 
  -3  -5   4       12.11       12.00      1.62 o 
  -2  -5   4      257.26      259.84     21.43 o 
  -1  -5   4       35.12       34.92      3.55 o 
   0  -5   4      158.15      163.87     17.69 o 
   1  -5   4       12.29       11.04      2.83 o 
   2  -5   4      124.17      116.59     10.08 o 
   3  -5   4       27.25       25.36      3.67 o 
  -4  -4   4        8.01        6.50      1.86 o 
  -3  -4   4       42.35       45.12      4.87 o 
  -2  -4   4      178.07      185.49      9.82 o 
  -1  -4   4       30.40       31.20      2.18 o 
   0  -4   4        7.66        6.17      0.92 o 
   1  -4   4       53.11       57.17      3.41 o 
   2  -4   4       23.37       24.90      2.19 o 
   3  -4   4       87.58       83.92      5.80 o 
   4  -4   4       16.33       14.80      2.83 o 
  -5  -3   4        0.37        1.09      2.01 o 
  -4  -3   4       99.67      100.53      9.21 o 
  -3  -3   4        4.94        5.98      1.93 o 
  -2  -3   4      204.30      190.92      7.80 o 
  -1  -3   4       49.70       54.97      4.87 o 
   0  -3   4       45.42       42.54      3.84 o 
   1  -3   4      277.15      298.94      9.24 o 
   2  -3   4        6.75        6.09      0.92 o 
   3  -3   4        7.32        8.88      0.99 o 
   4  -3   4       55.00       49.98      3.17 o 
   5  -3   4       12.67       10.28      2.73 o 
  -5  -2   4       22.27       20.15      2.97 o 
  -4  -2   4       45.96       47.45      4.86 o 
  -3  -2   4       72.13       66.67      5.86 o 
  -2  -2   4       88.28       90.40      5.30 o 
  -1  -2   4       79.90       82.36      4.71 o 
   0  -2   4       20.09       20.57      3.01 o 
   1  -2   4      321.63      326.34     11.81 o 
   2  -2   4      148.58      144.48      4.96 o 
   3  -2   4      114.40      115.11      5.01 o 
   4  -2   4      146.17      136.42     10.10 o 
   5  -2   4       17.04       15.48      1.94 o 
   6  -2   4       42.14       35.62      5.46 o 
  -6  -1   4        3.53        2.41      1.71 o 
  -5  -1   4      100.43      109.08     10.18 o 
  -4  -1   4       32.01       33.02      4.02 o 
  -3  -1   4      490.48      446.86     14.08 o 
  -2  -1   4      129.42      129.45      6.48 o 
  -1  -1   4        1.00        4.08      1.60 o 
   0  -1   4       39.34       43.22      5.38 o 
   1  -1   4        1.46        1.08      1.02 o 
   2  -1   4      278.94      263.57     11.88 o 
   3  -1   4       18.99       19.35      1.99 o 
   4  -1   4       86.75       93.31      3.93 o 
   5  -1   4       66.92       64.36      7.46 o 
   6  -1   4        3.58        5.17      4.04 o 
  -6   0   4        7.85        8.19      2.54 o 
  -5   0   4      180.02      194.33     16.28 o 
  -4   0   4      147.50      148.74      5.23 o 
  -3   0   4      106.75      106.71      3.86 o 
  -2   0   4       23.19       22.39      3.58 o 
  -1   0   4       62.81       76.78      4.48 o 
   1   0   4      129.38      113.55      5.16 o 
   2   0   4      277.22      267.92     10.70 o 
   3   0   4       31.39       33.06      2.95 o 
   4   0   4        3.78        3.36      2.56 o 
   5   0   4      348.61      382.73     30.19 o 
   6   0   4        7.36        5.40      2.57 o 
   7   0   4      111.13       87.83      9.54 o 
  -5   1   4       70.18       76.84      5.11 o 
  -4   1   4        1.43        1.81      0.71 o 
  -3   1   4        9.51        7.83      1.71 o 
  -2   1   4      129.85      129.18      6.53 o 
  -1   1   4       59.33       67.82      2.66 o 
   0   1   4      636.94      587.76     18.30 o 
   1   1   4      103.38      111.84      5.28 o 
   2   1   4      130.11      134.61      7.23 o 
   3   1   4      290.68      302.61     11.46 o 
   4   1   4        0.51        0.21      0.54 o 
   5   1   4      487.55      465.31     12.23 o 
   6   1   4       43.45       42.83      4.92 o 
   7   1   4       30.03       17.83      6.03 o 
  -5   2   4       39.45       40.88      3.34 o 
  -4   2   4      101.25       99.48      4.26 o 
  -3   2   4       53.39       55.73      3.66 o 
  -2   2   4      202.49      179.35      7.28 o 
  -1   2   4       55.59       55.50      4.92 o 
   0   2   4      174.69      162.13      4.70 o 
   1   2   4      179.37      152.86      6.51 o 
   2   2   4       33.25       35.89      4.89 o 
   3   2   4      398.88      420.52     15.38 o 
   4   2   4       15.19       15.91      2.15 o 
   5   2   4        0.70        0.57      0.60 o 
   6   2   4       31.31       31.59      7.51 o 
   7   2   4       23.46       19.01      3.06 o 
  -5   3   4       35.96       34.17      3.33 o 
  -4   3   4      141.66      149.49      9.54 o 
  -3   3   4        4.58        4.22      1.05 o 
  -2   3   4       83.44       89.89      4.19 o 
  -1   3   4       75.92       91.35      3.65 o 
   0   3   4       26.97       30.81      3.03 o 
   1   3   4      119.79      115.03      3.86 o 
   2   3   4       35.25       37.15      4.76 o 
   3   3   4      333.42      369.38     15.40 o 
   4   3   4      239.72      234.37      9.01 o 
   5   3   4       10.24        8.62      1.84 o 
   6   3   4      123.77      126.87     15.79 o 
  -4   4   4        7.53        6.63      1.16 o 
  -3   4   4      115.99      117.44      5.12 o 
  -2   4   4        1.20        1.80      1.02 o 
  -1   4   4      241.90      246.59      6.86 o 
   0   4   4        0.82        0.51      0.73 o 
   1   4   4        5.19        4.79      1.21 o 
   2   4   4       93.65       96.88      3.60 o 
   3   4   4       12.25       13.58      1.96 o 
   4   4   4      147.41      169.81      8.27 o 
   5   4   4        5.42        8.16      2.06 o 
   6   4   4        7.01        8.08      4.06 o 
  -3   5   4       56.57       54.08      4.52 o 
  -2   5   4        0.99        1.71      1.02 o 
  -1   5   4       65.34       71.49      4.36 o 
   0   5   4      193.69      181.09      5.43 o 
   1   5   4       18.32       16.68      1.58 o 
   2   5   4      608.01      603.15     14.18 o 
   3   5   4        8.48        9.02      1.28 o 
   4   5   4       54.36       61.14      6.08 o 
   5   5   4       26.76       36.80      7.68 o 
  -2   6   4       17.95       18.98      4.08 o 
  -1   6   4       21.86       23.01      4.54 o 
   0   6   4       73.26       70.48      9.35 o 
   1   6   4        1.28        1.53      0.97 o 
   2   6   4       99.41       99.91      6.05 o 
   3   6   4        5.72        4.88      0.83 o 
   4   6   4       53.14       56.10      5.52 o 
   0   7   4       37.02       33.05      5.74 o 
   1   7   4       63.83       67.03      7.01 o 
   2   7   4       25.08       26.25      3.22 o 
  -2  -5   5      161.14      149.57     13.35 o 
  -1  -5   5       10.83       11.53      2.59 o 
   0  -5   5       19.84       19.48      2.86 o 
   1  -5   5        2.35        3.49      3.00 o 
   2  -5   5      157.62      139.48     11.98 o 
  -3  -4   5       73.50       79.90      7.90 o 
  -2  -4   5       73.08       68.34      4.92 o 
  -1  -4   5       23.21       23.08      1.89 o 
   0  -4   5       26.20       25.74      2.03 o 
   1  -4   5       39.31       45.08      3.21 o 
   2  -4   5       49.08       56.99      5.37 o 
   3  -4   5      215.80      220.18     15.61 o 
   4  -4   5        0.09        0.56      4.18 o 
  -4  -3   5        9.65        9.54      2.00 o 
  -3  -3   5       63.70       64.80      6.87 o 
  -2  -3   5        0.04        0.68      2.30 o 
  -1  -3   5       22.23       21.96      3.32 o 
   0  -3   5      282.20      305.02      9.71 o 
   1  -3   5        1.29        1.68      0.83 o 
   2  -3   5      112.84      117.47      3.64 o 
   3  -3   5        0.19        0.32      0.55 o 
   4  -3   5        3.61        3.68      0.92 o 
   5  -3   5      105.53       99.94      8.17 o 
  -4  -2   5        9.86        8.88      2.42 o 
  -3  -2   5       81.17       80.53      7.70 o 
  -2  -2   5       28.70       31.09      3.85 o 
  -1  -2   5       91.05       96.70      5.63 o 
   0  -2   5      198.76      186.94      8.07 o 
   1  -2   5        7.92        7.60      1.15 o 
   2  -2   5      123.33      138.27      4.31 o 
   3  -2   5       83.90       86.35      3.96 o 
   4  -2   5        0.47        0.76      0.75 o 
   5  -2   5      123.88      130.25     10.62 o 
  -5  -1   5       38.43       36.91      4.76 o 
  -4  -1   5       30.49       32.20      4.69 o 
  -3  -1   5        0.14        0.95      1.78 o 
  -2  -1   5       44.37       47.35      4.92 o 
  -1  -1   5       59.68       62.86      5.89 o 
   0  -1   5       66.45       59.67      7.58 o 
   1  -1   5       63.67       59.81      7.37 o 
   2  -1   5      157.41      157.11      4.64 o 
   3  -1   5       68.54       64.17      3.82 o 
   4  -1   5       32.59       29.33      3.40 o 
   5  -1   5       27.46       27.30      2.57 o 
   6  -1   5       17.89       14.24      2.10 o 
  -5   0   5        0.67        0.50      1.91 o 
  -4   0   5      233.73      237.71     19.84 o 
  -3   0   5        0.15        1.13      1.58 o 
  -2   0   5      321.33      322.63     11.93 o 
  -1   0   5      100.11      110.85      6.67 o 
   0   0   5       35.60       36.23      5.29 o 
   1   0   5       49.48       47.13      6.15 o 
   2   0   5       10.32       13.61      2.71 o 
   3   0   5       70.63       76.32      6.58 o 
   4   0   5      411.66      433.58     17.38 o 
   5   0   5      171.52      181.06      7.31 o 
   6   0   5       93.84       95.62      6.89 o 
  -5   1   5        3.92        3.44      0.94 o 
  -4   1   5       54.41       58.31      5.05 o 
  -3   1   5        8.82        9.19      1.50 o 
  -2   1   5       11.27       10.79      1.39 o 
  -1   1   5      190.82      180.72      8.98 o 
   0   1   5        0.82        1.10      2.55 o 
   1   1   5      198.68      184.27      8.83 o 
   2   1   5       57.20       59.13      7.44 o 
   3   1   5       76.22       79.68      7.10 o 
   4   1   5       58.17       62.42      8.09 o 
   5   1   5       69.32       78.85      6.55 o 
   6   1   5        7.09        7.75      1.69 o 
  -4   2   5       11.24       11.97      1.75 o 
  -3   2   5       88.14       87.31      5.29 o 
  -2   2   5        2.79        2.37      1.00 o 
  -1   2   5      112.47      107.84      7.91 o 
   0   2   5       28.46       30.69      4.77 o 
   1   2   5        3.13        4.56      1.44 o 
   2   2   5      341.23      330.55     13.75 o 
   3   2   5       67.00       78.42      6.82 o 
   4   2   5       89.20      113.01      6.45 o 
   5   2   5       19.93       22.69      2.86 o 
   6   2   5        5.17        2.95      4.55 o 
  -4   3   5       13.57       12.38      1.73 o 
  -3   3   5       81.50       86.24      6.00 o 
  -2   3   5       28.20       31.38      2.88 o 
  -1   3   5       21.05       23.69      2.16 o 
   0   3   5      178.39      174.36      6.92 o 
   1   3   5       56.91       59.69      5.60 o 
   2   3   5      330.12      343.95     13.01 o 
   3   3   5       16.55       15.05      2.21 o 
   4   3   5       28.46       27.63      3.28 o 
   5   3   5      107.84      127.75     11.72 o 
   6   3   5       16.73       17.19      2.25 o 
  -3   4   5        0.05        0.25      0.91 o 
  -2   4   5       97.60      101.43      7.23 o 
  -1   4   5       45.86       44.08      3.68 o 
   0   4   5      106.60      110.43      3.96 o 
   1   4   5        5.35        5.42      1.02 o 
   2   4   5        1.95        1.94      2.89 o 
   3   4   5       81.34       90.94      4.91 o 
   4   4   5        0.02        0.18      0.51 o 
   5   4   5      128.50      121.94     13.12 o 
   6   4   5       29.06       32.86      4.06 o 
  -2   5   5      418.72      408.10     24.66 o 
  -1   5   5        1.45        1.46      1.12 o 
   0   5   5      125.25      144.19      8.67 o 
   1   5   5       36.47       36.65      2.84 o 
   2   5   5       71.65       75.90      4.51 o 
   3   5   5      157.42      164.64     14.12 o 
   4   5   5       28.72       30.23      3.54 o 
   5   5   5       74.35       70.99      6.92 o 
  -1   6   5        9.18        9.92      2.67 o 
   0   6   5       15.28       15.07      2.91 o 
   1   6   5      145.86      150.79      9.90 o 
   2   6   5       75.35       77.53      6.44 o 
   3   6   5      155.44      119.88     10.05 o 
   4   6   5        0.20        0.39      1.26 o 
  -1  -4   6       26.92       23.35      2.29 o 
   0  -4   6        2.49        2.30      0.80 o 
   1  -4   6        5.42        6.19      1.13 o 
   2  -4   6       34.02       32.23      3.84 o 
  -3  -3   6        0.82        0.95      1.30 o 
  -2  -3   6      124.78      138.57     12.62 o 
  -1  -3   6       22.68       24.02      3.78 o 
   0  -3   6       13.15       13.58      1.63 o 
   1  -3   6      121.12      128.99      8.69 o 
   2  -3   6        0.64        0.76      0.85 o 
   3  -3   6        8.20        8.23      2.19 o 
  -3  -2   6        8.69        7.86      2.19 o 
  -2  -2   6       76.49       77.09      8.33 o 
  -1  -2   6       38.19       40.81      4.67 o 
   0  -2   6       26.62       27.02      3.70 o 
   1  -2   6      190.35      183.02      6.60 o 
   2  -2   6       39.82       41.03      2.97 o 
   3  -2   6       48.11       52.62      6.43 o 
   4  -2   6       62.65       61.64      4.85 o 
  -4  -1   6       12.67       11.77      2.96 o 
  -3  -1   6      209.82      218.84     19.06 o 
  -2  -1   6       58.47       54.69      5.72 o 
  -1  -1   6        0.03        0.86      2.01 o 
   0  -1   6        1.87        2.33      2.03 o 
   1  -1   6       16.51       17.08      3.10 o 
   2  -1   6      136.94      137.37      4.79 o 
   3  -1   6        7.65        7.89      5.66 o 
   4  -1   6       50.01       53.68      5.54 o 
   5  -1   6       12.05       14.08      2.04 o 
  -4   0   6      108.08       97.46      9.66 o 
  -3   0   6       86.75       90.49      9.48 o 
  -2   0   6        1.89        1.91      1.55 o 
  -1   0   6       12.81       12.43      2.62 o 
   0   0   6      579.96      546.74     17.33 o 
   1   0   6       86.51       79.11      6.92 o 
   2   0   6      198.27      199.05      8.54 o 
   3   0   6       22.24       19.37      3.03 o 
   4   0   6       16.77       18.28      2.39 o 
   5   0   6      187.53      191.71     16.83 o 
  -4   1   6        9.79        8.41      1.81 o 
  -3   1   6       12.76       11.73      2.58 o 
  -2   1   6       55.19       57.72      6.35 o 
  -1   1   6       19.61       21.69      3.63 o 
   0   1   6      289.13      293.44     11.26 o 
   1   1   6       64.04       59.13      5.74 o 
   2   1   6       26.13       26.41      3.36 o 
   3   1   6       76.33       76.66      6.90 o 
   4   1   6        8.72        7.48      3.82 o 
   5   1   6      341.73      325.37     27.25 o 
  -3   2   6        6.36        5.54      1.49 o 
  -2   2   6       97.76      105.26      7.95 o 
  -1   2   6       10.52        9.84      2.82 o 
   0   2   6      143.17      152.66      8.44 o 
   1   2   6       86.87       85.26      5.57 o 
   2   2   6       17.26       16.87      2.82 o 
   3   2   6      207.28      222.97      9.82 o 
   4   2   6        0.00        0.22      1.02 o 
   5   2   6       11.77       12.56      2.31 o 
  -3   3   6        1.05        0.64      1.24 o 
  -2   3   6       43.60       45.69      4.45 o 
  -1   3   6       18.74       20.34      2.30 o 
   0   3   6       62.38       68.16      6.85 o 
   1   3   6       82.76       82.87      5.23 o 
   2   3   6        8.72        9.50      2.44 o 
   3   3   6      203.77      207.18     18.30 o 
   4   3   6      106.71      113.52      9.96 o 
   5   3   6       11.18       10.21      2.52 o 
  -2   4   6        1.23        1.81      1.64 o 
  -1   4   6      108.40      118.98      8.51 o 
   0   4   6        1.41        1.93      1.56 o 
   1   4   6        0.33        0.51      1.38 o 
   2   4   6       40.26       33.77      4.30 o 
   3   4   6       25.35       22.40      2.65 o 
   4   4   6      110.89      124.18     11.20 o 
   5   4   6        1.37        2.73      5.04 o 
  -1   5   6       59.53       59.66      4.55 o 
   0   5   6       81.09       86.86      6.02 o 
   1   5   6        6.74        6.25      1.27 o 
   2   5   6      334.19      331.60     26.25 o 
   3   5   6       24.32       23.77      4.05 o 
   4   5   6       70.45       70.24      8.32 o 
   0  -3   7      102.88      107.78      7.16 o 
   1  -3   7        1.96        2.42      0.90 o 
  -1  -2   7       61.51       68.41      7.91 o 
   0  -2   7      104.68      107.66     10.27 o 
   1  -2   7        3.16        3.30      1.08 o 
   2  -2   7       63.15       59.63      9.42 o 
   3  -2   7       12.92       12.73      2.87 o 
  -2  -1   7        6.57        8.51      2.73 o 
  -1  -1   7        9.30        6.13      2.00 o 
   0  -1   7       55.14       56.53      6.77 o 
   1  -1   7       26.21       24.91      3.95 o 
   2  -1   7       75.32       71.77      7.46 o 
   3  -1   7       22.44       24.84      3.66 o 
   4  -1   7       11.64       10.34      4.58 o 
  -2   0   7      125.76      129.02     12.03 o 
  -1   0   7       29.61       29.84      4.94 o 
   0   0   7       46.83       43.01      6.04 o 
   1   0   7       22.00       19.79      3.08 o 
   2   0   7        1.45        1.00      1.35 o 
   3   0   7       58.40       55.25      5.85 o 
   4   0   7      220.47      205.75     23.76 o 
  -2   1   7       10.77       10.74      2.92 o 
  -1   1   7       76.94       81.81      9.32 o 
   0   1   7        0.22       -0.15      2.02 o 
   1   1   7       56.00       57.14      6.79 o 
   2   1   7        4.19        4.69      2.10 o 
   3   1   7       65.50       61.17      6.59 o 
   4   1   7       44.33       43.73      5.29 o 
  -2   2   7        0.26        1.47      2.50 o 
  -1   2   7      109.60      107.17     10.40 o 
   0   2   7       12.78       14.31      3.41 o 
   1   2   7        5.79        7.27      2.38 o 
   2   2   7      122.04      126.29     11.59 o 
   3   2   7       17.24       15.73      2.68 o 
   4   2   7       58.21       61.50      8.44 o 
  -1   3   7       28.13       31.20      5.32 o 
   0   3   7       50.74       52.63      6.56 o 
   1   3   7       33.09       33.41      4.40 o 
   2   3   7      197.47      213.63     17.77 o 
   3   3   7        6.71        5.08      1.83 o 
   4   3   7       27.22       27.18      3.76 o 
   0   4   7       45.17       50.13      6.02 o 
   1   4   7        0.02        0.28      1.82 o 
   2   4   7       16.10       15.55      2.54 o 
   3   4   7       42.38       40.69      8.03 o 
   1   0   8       69.59       57.44      6.79 o 
   1   1   8       60.60       49.91      5.90 o 
   2   1   8        4.71        2.86      1.93 o 
                                                 
